# Supplementary material for: Current Data on Oral Peri-Implant and Periodontal Microbiota and Its Pathological Changes: A Systematic Review
Source: Microorganisms. 2022 Dec 14;10(12):2466. doi: 10.3390/microorganisms10122466 (PMC9781768; doi:10.3390/microorganisms10122466)
Supplement: Supplementary file 1 [file microorganisms-10-02466-s001.zip]

Archive with 1 entries (1 files):
- microorganisms-2069502-supplementary.pdf
